# Supplementary material for: Health care costs of injury in the older population: a prospective multicentre cohort study in the Netherlands
Source: BMC Geriatr. 2020 Oct 21;20:417. doi: 10.1186/s12877-020-01825-z (PMC7576762; doi:10.1186/s12877-020-01825-z)
Supplement: Supplementary file 1 — Additional file 1. Unit costs (2017 €). Description of data: Unit costs retrieved from a Dutch cost-reference manual. [file 12877_2020_1825_MOESM1_ESM.xlsx]

## Sheet: Sheet1
Unit costs	€
Transport
Self-transport, per ride	4.43
Ambulance transport , per ride	690
Ambulance transport with support of air medical services, per ride	5831
Ambulance transport with support of ground medical services, per ride	5831
Trauma helicopter transport, per ride	5281
Hospital
Emergency department, per visit	265
In-hospital day generic hospital, per day	453
Intensive Care Unit, per day	1213
Day-treatment hospital, per day	282
Outpatient clinic general hospital, per visit	82
Long term care, admission
Nursing home, per day	172
Rehabilitation, per day	471
Psychiatric institution, per day	309
Long term care, day care
Nursing home, per day	69
Rehabilitation, per hour	157
Psychiatric institution, per day	100
Home care
Domestic care, per hour	22
Help with all day activities, per hour	55
Nursing, per hour	75
Healthcare provider
General practitioner (GP), per visit	34
Company doctor, per visit	53
Psychologist, per visit	65
Social worker, per visit	67
Physiotherapist, per visit	34
Occupational therapist, per visit	34
Speech therapist, per visit	31
Dietician, per visit	21
