# Supplementary material for: Health care costs of injury in the older population: a prospective multicentre cohort study in the Netherlands
Source: BMC Geriatr. 2020 Oct 21;20:417. doi: 10.1186/s12877-020-01825-z (PMC7576762; doi:10.1186/s12877-020-01825-z)
Supplement: Supplementary file 3 — Additional file 3. Unadjusted associations with in-hospital, post-hospital and total health care costs based on GLM. Description of data: The unadjusted effect of patient characteristics on in-hospital, post-hospital and total health care costs. [file 12877_2020_1825_MOESM3_ESM.xlsx]

## Sheet: Sheet1
	In-hospitala		Post hospitalb		Totala
	Exp[β] (CI)	p	Exp[β] (CI)	p	Exp[β] (CI)	p
Age
65-69	ref		ref		ref
70-74	1.06 (0.96-1.16)	0.24	1.18 (0.92-1.52)	0.19	1.10 (0.96-1.27)	0.19
75-79	1.17 (1.07-1.28)	0.001	1.56 (1.22-1.99)	<0.001	1.34 (1.17-1.54)	<0.001
80-84	1.30 (1.19-1.43)	<0.001	2.53 (1.99-3.23)	<0.001	1.79 (1.56-2.04)	<0.001
85-89	1.24 (1.13-1.37)	<0.001	3.12 (2.38-4.10)	<0.001	1.86 (1.61-2.15)	<0.001
≥90	1.15 (1.03-1.28)	0.01	3.99 (2.88-5.52)	<0.001	1.85 (1.58-2.17)	<0.001
Gender
Male	ref		ref		ref
Female	1.02 (0.86-1.08)	0.48	1.65 (1.40-1.95)	<0.001	1.32 (1.20-1.44)	<0.001
Cause of trauma
Home and leisure: falls	ref		ref		ref
Home and leisure: other	0.94 (0.85-1.03)	0.17	0.78 (0.60-1.02)	0.07	0.87 (0.75-1.00)	0.04
Traffic	0.86 (0.80-0.92)	<0.001	0.55 (0.45-0.67)	<0.001	0.71 (0.65-0.80)	<0.001
Sport	0.60 (0.50-0.73)	<0.001	0.23 (0.13-0.42)	<0.001	0.37 (0.27-0.50)	<0.001
Other	0.83 (0.68-1.00)	0.05	0.30 (0.18-0.49)	<0.001	0.56 (0.42-0.74)	<0.001
Type of injury
No hip fracture	ref		ref		ref
Hip fracture	1.17 (1.10-1.24)	<0.001	2.05 (1.75-2.41)	<0.001	1.57 (1.44-1.71)	<0.001
ISS
<4	ref		ref		ref
4-8	1.34 (1.24-1.46)	<0.001	1.17 (0.92-1.50)	0.21	1.36 (1.19-1.54)	<0.001
9-15	1.64 (1.52-1.76)	<0.001	2.06 (1.64-2.58)	<0.001	1.94 (1.73-2.17)	<0.001
≥16	2.36 (2.00-2.79)	<0.001	1.24 (0.77-1.98)	0.38	1.92 (1.49-2.49)	<0.001
Frailty status
Not frail (GFI 0-3)
Frail (GFI ≥4)	1.20 (1.13-1.28)	<0.001	2.39 (2.00-2.86)	<0.001	1.50 (1.37-1.65)	<0.001
Unknown	1.31 (1.21-1.42)	<0.001	2.21 (1.77-2.77)	<0.001	1.68 (1.49-1.90)	<0.001
Comorbidity status
No comorbidities	ref		ref		ref
1 comorbidity	1.31 (1.21-1.42)	<0.001	1.24 (0.97-1.58)	0.09	1.27 (1.11-1.45)	0.001
2 comorbidities	1.23 (1.13-1.35)	<0.001	1.99 (1.54-2.58)	<0.001	1.57 (1.36-1.81)	<0.001
≥3 comorbidities	1.45 (1.34-1.58)	<0.001	2.68 (2.08-3.45)	<0.001	1.88 (1.64-2.16)	<0.001
CI= confidence interval, ISS= Injury Severity Score, GFI= Groningen Frailty Index
