# Supplementary material for: Health care costs of injury in the older population: a prospective multicentre cohort study in the Netherlands
Source: BMC Geriatr. 2020 Oct 21;20:417. doi: 10.1186/s12877-020-01825-z (PMC7576762; doi:10.1186/s12877-020-01825-z)
Supplement: Supplementary file 4 — Additional file 4. Mean health care costs per person by determinant for male and females in 2017 €. Description of data: Mean heath care costs by patient characteristics, separately for male and female. [file 12877_2020_1825_MOESM4_ESM.xlsx]

## Sheet: Sheet1
	Male		Female
Characteristic	In-hospital	Post-hospital	In-hospital	Post-hospital
	costs € (SD)	costs € (SD)	costs € (SD)	costs € (SD)
Total	5360 (5610)	5140 (13720)	5480 (4300)	18660 (19860)
Age, (years)
65-69	5090 (7320)	2480 (7110)	4290 (2630)	5180 (11700)
70-74	5090 (5370)	3030 (8260)	4880 (3870)	5860 (13040)
75-79	5320 (5690)	3340 (9100)	5650 (4650)	8170 (13270)
80-84	6130 (4480)	8930 (15030)	6160 (5090)	9980 (16160)
85-89	5060 (2980)	11950 (26850)	6120 (4990)	10580 (19930)
≥90	5930 (2920)	11160 (24110)	5280 (2860)	12260 (38920)
Cause of trauma
Home and leisure: falls	5840 (6550)	6170 (14590)	5640 (4510)	9650 (22030)
Home and leisure: other	5050 (3450)	4400 (11100)	5510 (2780)	8630 (18270)
Traffic	4870 (4230)	4470 (14658)	4880 (4250)	5230 (18270)
Sport	3300 (1280)	870 (2100)	3940 (1640)	3730 (9550)
Other	4740 (5740)	2310 (3990)	4640 (4740)	3880 (5950)
Type of injury
Hip fracture	5940 (3920)	9730 (19750)	5940 (3530)	10870 (24960)
Other injuries	5100 (6210)	3250 (9650)	5050 (4870)	6640 (13320)
ISS
<4	3690 (3740)	2910 (9670)	3740 (3230)	5170 (11780)
4-8	4500 (4740)	2940 (6510)	5330 (5480)	7510 (14340)
9-15	6450 (6520)	7810 (18330)	5890 (3460)	10280 (23640)
≥16	8830 (5620)	5990 (10990)	8690 (8230)	6320 (14710)
Comorbidity status
No comorbidity	4250 (3420)	2760 (8750)	4250 (2330)	5350 (11010)
One	5680 (7160)	4270 (9400)	5560 (4570)	6040 (12080)
Two	5240 (5020)	6230 (16530)	5290 (3940)	9640 (22210)
Three or more	6390 (5560)	8810 (20300)	6140 (5000)	12040 (26560)
Frailty status
Not frail (GFI 0-3)	4880 (5970)	3600 (9570)	4830 (4040)	6020 (11140)
Frail (GFI ≥4)	5790 (4130)	8210 (20960)	5870 (4710)	10490 (26060)
Unknown	7110 (6260)	8060 (15170)	6010 (3900)	10910 (20040)
