# Supplementary material for: Health care costs of injury in the older population: a prospective multicentre cohort study in the Netherlands
Source: BMC Geriatr. 2020 Oct 21;20:417. doi: 10.1186/s12877-020-01825-z (PMC7576762; doi:10.1186/s12877-020-01825-z)
Supplement: Supplementary file 5 — Additional file 5. Characteristics by sex. Description of data: Characteristics of the study population, separately for male and female. [file 12877_2020_1825_MOESM5_ESM.xlsx]

## Sheet: Sheet1
	Male	Female	P-value
Participants, n (%)	745 (39.0)	1165 (61.0)
Age, mean (SD)	75.9 (8.5)	76.5 (7.8)	<0.001
Cause of trauma, n (%)			<0.001
Home and Leisure : Falls	417 (56.0)	822 (70.6)
Home and Leisure : Other	73 (9.8)	132 (11.3)
Traffic	192 (25.8)	189 (16.2)
Sport	32 (4.3)	9 (0.8)
Other	31 (4.2)	13 (1.1)
ISS, mean (SD)	6.8 (4.5)	7.1 (3.6)	0.008
Frail (GFI ≥4), n (%)	183 (24.6)	479 (41.1)	<0.001
One or more comorbidities, n (%)	537 (73.4)	959 (82.8)	0.001
Hip fracture, n (%)	230 (30.9)	562 (48.2)	<0.001
Length of hospital stay in days, mean (SD)	6.7 (6.3)	7.6 (5.9)	<0.001
Admission to ICU, n (%)	80 (13.8)	46 (4.9)	<0.001
Surgical intervention, n (%)	477 (65.2)	830 (72.4)	0.001
ISS = Injury Severity Score, SD = standard deviation
