# Supplementary material for: Health care costs of injury in the older population: a prospective multicentre cohort study in the Netherlands
Source: BMC Geriatr. 2020 Oct 21;20:417. doi: 10.1186/s12877-020-01825-z (PMC7576762; doi:10.1186/s12877-020-01825-z)
Supplement: Supplementary file 6 — Additional file 6. Characteristics by injury type. Description of data: Characteristics of the study population, separately for patients with and without a hip fracture. [file 12877_2020_1825_MOESM6_ESM.xlsx]

## Sheet: Sheet1
	Hip fracture	No hip fracture	P-value
Participants, n	792 (41.5)	1118 (58.5)
Sex, n (%)			<0.001
Male	230 (29.0)	515 (46.1)
Female	562 (71.0)	603 (53.9)
Age, mean (SD)	80.8 (8.5)	76.5 (7.8)	<0.001
Cause of trauma, n (%)			<0.001
Home and Leisure : Falls	607 (76.6)	632 (56.5)
Home and Leisure : Other	80 (10.1)	125 (11.2)
Traffic	79 (10.0)	302 (27.0)
Sport	15 (1.9)	26 (2.3)
Other	11 (1.4)	33 (3.0)
ISS, mean (SD)	9.1 (0.7)	5.5 (4.6)	<0.001
Frail (GFI ≥4), n (%)	336 (42.4)	326 (29.2)	<0.001
One or more comorbidity, n (%)	649 (81.9)	847 (75.8)	0.001
Length of hospital stay in days, mean (SD)	8.6 (5.7)	6.3 (6.1)	<0.001
Admission to ICU, n (%)	37 (4.7)	89 (8.0)	<0.001
Surgical intervention, n (%)	757 (95.6)	550 (49.2)	<0.001
ISS = Injury Severity Score, SD = standard deviation
